# Supplementary material for: Importance of residency applicant factors based on specialty and demographics: a national survey of program directors
Source: BMC Med Educ. 2024 Mar 13;24:275. doi: 10.1186/s12909-024-05267-8 (PMC10935928; doi:10.1186/s12909-024-05267-8)
Supplement: Supplementary file 2 — Supplementary Material 2 [file 12909_2024_5267_MOESM2_ESM.xlsx]

## Sheet: Sheet1
Title:	Importance of Applicant Factors stratified by each specialty grouped within "all others"
Description:	The importance of residency applicant factors are stratified by responses from "all other" specialties (anesthesiology, child neurology, dermatology, diagnostic radiology, emergency medicine, interventional radiology, neurology, pathology, physical medicine and rehabilitation, psychiatry, and radiation oncology). The number of total respondents per specialty is shown at the top of each column lis…
		Anesthesiology(n=30)	Child Neurology (n=17)	Dermatology (n=26)	Diagnostic Radiology (n=32)	Emergency Medicine (n=73)	Interventional Radiology (n=14)	Neurology (n=25)	Pathology (n=23)	PM&R (n=15)	Psychiatry (n=50)	Radiation Oncology (n=12)
Age of Candidate	Ext/very important	0	0	0	1	0	0	1	0	0	0	0
	Not at all/slight important	26	16	24	28	71	13	23	20	14	47	12
Sex of Candidate	Ext/very important	0	0	0	2	4	0	0	0	0	0	0
	Not at all/slight important	25	15	26	21	57	10	24	22	11	47	11
Ethnicity of Candidate	Ext/very important	2	1	1	2	7	0	1	0	0	7	0
	Not at all/slight important	21	12	20	18	44	10	17	17	10	25	12
Proximity of candidate’s hometown to your program	Ext/very important	6	0	1	5	3	2	2	0	0	5	0
	Not at all/slight important	10	11	21	15	40	8	12	13	10	19	9
Previous career prior to medicine	Ext/very important	1	0	0	3	0	0	1	2	1	4	1
	Not at all/slight important	22	17	19	25	53	9	19	14	9	32	8
Class Rank	Ext/very important	5	5	5	12	10	5	8	2	3	5	4
	Not at all/slight important	5	6	10	10	39	4	8	9	7	24	1
Passing the USMLE	Ext/very important	9	7	5	5	25	3	8	9	6	18	1
	Not at all/slight important	1	0	1	0	2	0	1	0	1	1	1
Grades on core clerkships	Ext/very important	9	6	10	14	25	4	9	6	5	14	4
	Not at all/slight important	2	0	1	0	8	1	2	3	1	5	2
Dean’s letter	Ext/very important	6	6	9	9	9	5	13	6	3	12	2
	Not at all/slight important	6	2	4	5	27	2	3	3	4	10	2
Letters of recommendations	Ext/very important	11	5	12	6	20	6	10	11	7	14	5
	Not at all/slight important	4	0	1	5	1	0	3	1	1	14	0
Personal statement	Ext/very important	8	4	12	8	16	8	9	13	5	17	3
	Not at all/slight important	4	2	1	7	25	0	5	3	2	4	3
Interview	Ext/very important	5	5	6	9	13	4	6	4	5	8	4
	Not at all/slight important	0	0	0	0	0	0	1	0	0	0	0
Involvement in research pertaining to their specialty	Ext/very important	2	3	6	2	1	6	3	4	1	5	8
	Not at all/slight important	16	3	4	14	46	3	12	6	6	23	1
Involvement in research not pertaining to their specialty	Ext/very important	1	2	4	4	1	4	0	1	0	1	1
	Not at all/slight important	19	8	11	17	66	4	18	11	11	37	4
Presenting their research at a regional or national scientific assembly	Ext/very important	1	1	3	3	1	5	2	2	0	0	3
	Not at all/slight important	18	5	13	20	58	4	17	12	8	37	3
Publishing their research in a peer reviewed journal	Ext/very important	4	1	7	1	1	7	1	2	2	3	4
	Not at all/slight important	19	6	8	19	57	3	18	10	10	35	4
Demonstrating leadership	Ext/very important	11	11	8	5	30	4	11	6	9	10	6
	Not at all/slight important	2	0	7	5	11	2	3	4	1	9	2
Previous military experience	Ext/very important	4	0	1	1	2	1	0	1	0	3	0
	Not at all/slight important	18	16	23	23	48	7	22	20	10	36	9
Previous involvement in collegiate sports	Ext/very important	3	0	1	1	6	0	0	0	0	0	0
	Not at all/slight important	20	16	20	27	46	7	21	22	15	45	11
Previous experience as a scribe	Ext/very important	0	0	0	0	3	0	0	0	0	0	0
	Not at all/slight important	28	16	26	30	44	13	24	21	14	47	12
Previous involvement in global health	Ext/very important	0	0	1	0	2	0	0	1	1	2	0
	Not at all/slight important	24	14	22	26	57	11	20	20	11	41	9
Community service involvement	Ext/very important	5	4	9	2	18	5	5	0	5	7	2
	Not at all/slight important	12	2	5	16	20	5	10	14	1	18	4
